# Supplementary material for: Chiral symmetry breaking yields the I-Au60 perfect golden shell of singular rigidity
Source: Nat Commun. 2018 Aug 22;9:3352. doi: 10.1038/s41467-018-05215-3 (PMC6105599; doi:10.1038/s41467-018-05215-3)
Supplement: Supplementary file 15 — Supplementary Data 1 [file 41467_2018_5215_MOESM15_ESM.txt]

60

Au     -6.74195     -0.64995      1.98125
Au     -1.42255      4.76436     -5.01162
Au     -0.05708      2.65219     -6.54241
Au     -4.88510     -4.61152     -2.17235
Au      6.70357      2.18864      0.42878
Au     -5.15082     -0.14188      4.83669
Au      5.21681     -4.40082     -1.83399
Au     -6.63815     -2.39496     -0.38871
Au     -5.09479      4.44546      2.05775
Au      1.53312      4.67275     -5.07918
Au     -5.76219     -3.42832      2.24364
Au     -1.62294      6.52405     -2.19169
Au     -6.71523      2.20144      0.24875
Au     -3.93032     -3.15662     -4.95915
Au     -4.05546     -2.89220      5.02023
Au     -1.37395     -4.83545      4.97539
Au     -1.59292     -4.96827     -4.77760
Au     -1.43954     -2.53993     -6.44515
Au     -1.43594     -6.58031      2.16835
Au      1.87704     -2.33297     -6.41195
Au     -4.14593     -5.71627      0.46250
Au     -6.73608      0.42852     -2.12720
Au      4.15739     -3.19120     -4.75591
Au      5.84750     -3.33229      2.18932
Au      1.69778     -4.84817     -4.86870
Au     -2.61765      0.56267     -6.55163
Au      5.00750      4.58662      1.99592
Au     -5.83055      3.23690     -2.37138
Au      4.27357      2.82942     -4.88164
Au     -4.32762      5.57215     -0.57440
Au     -4.03985      2.73661     -5.12882
Au      2.85667     -6.15729     -2.01122
Au     -1.90624      4.88726      4.75527
Au     -5.04833     -0.04304     -4.96471
Au      6.79666     -1.97123     -0.24676
Au      2.74486      0.85915     -6.47080
Au      6.66742     -0.49633      2.33590
Au      6.70968      0.73575     -2.14484
Au     -2.76491     -0.66609      6.48704
Au     -4.15879      2.98810      4.89368
Au      5.78464      3.54280     -2.04196
Au     -2.49543     -6.34854     -1.91222
Au     -2.77126      6.25684      1.84262
Au      1.34639      6.55316     -2.33850
Au      3.96588      5.85489     -0.47020
Au      1.56188     -4.61231      5.15096
Au      3.90577      3.35837      4.87168
Au      1.52752     -6.50064      2.38426
Au     -1.68012      2.45784      6.43586
Au      2.57885      6.26082      2.10760
Au      0.24139     -7.08468     -0.21644
Au      2.58245     -0.78076      6.55977
Au     -0.14528     -2.66593      6.57220
Au      4.17079     -5.70695      0.60636
Au      5.12254     -0.00986     -4.91694
Au      4.95527      0.19752      5.08475
Au     -0.03276      7.09900      0.22942
Au      1.59806      2.44896      6.47436
Au      4.24093     -2.68065      5.03114
Au      1.41936      4.95940      4.89504
