# Supplementary material for: Chiral symmetry breaking yields the I-Au60 perfect golden shell of singular rigidity
Source: Nat Commun. 2018 Aug 22;9:3352. doi: 10.1038/s41467-018-05215-3 (PMC6105599; doi:10.1038/s41467-018-05215-3)
Supplement: Supplementary file 16 — Supplementary Data 2 [file 41467_2018_5215_MOESM16_ESM.txt]

60

Au     -5.62143      1.17827      1.30218
Au      0.08424      4.51389     -3.78448
Au      0.07580      2.25575     -5.42044
Au     -4.72837     -2.66271     -2.28590
Au      5.88448     -0.09841      0.49273
Au     -4.51156      0.73939      3.72120
Au      3.57494     -4.51120     -1.28022
Au     -5.78736     -0.96886     -0.47289
Au     -3.00452      4.55548      2.21814
Au      2.47127      3.16599     -4.31189
Au     -5.26810     -1.42980      2.22985
Au     -0.20175      5.71036     -1.38456
Au     -4.68902      3.53438      0.37477
Au     -3.78315     -1.18603     -4.33710
Au     -3.58884     -1.83006      4.30272
Au     -2.10349     -4.01937      3.77302
Au     -2.64941     -3.66917     -3.75495
Au     -1.29630     -1.87354     -5.40560
Au     -2.86011     -4.97382      1.36527
Au      1.40118     -1.89713     -5.38673
Au     -4.80909     -3.36997      0.41270
Au     -5.49990      1.54563     -1.40882
Au      2.68684     -3.70832     -3.69790
Au      3.85030     -4.23726      1.42937
Au     -0.02650     -4.02134     -4.27567
Au     -2.12195      0.69328     -5.43631
Au      5.22317      2.35561      1.39544
Au     -3.96202      3.69201     -2.31531
Au      4.37560      1.34688     -3.72435
Au     -2.69063      5.20304     -0.47756
Au     -2.23671      3.25695     -4.34279
Au      1.08046     -5.35067     -2.20670
Au     -0.73103      4.50144      3.74143
Au     -4.26537      1.41468     -3.80406
Au      5.27173     -2.62883     -0.35465
Au      2.25213      0.66230     -5.40031
Au      5.07731     -1.89849      2.33244
Au      5.43515     -0.66877     -2.20118
Au     -2.31648      0.39561      5.40835
Au     -2.89529      2.82477      4.28520
Au      5.40280      1.97645     -1.31083
Au     -3.16264     -4.77561     -1.34895
Au     -0.61529      5.68990      1.32288
Au      2.32809      4.92418     -2.26974
Au      4.14013      4.18492     -0.41246
Au      0.62780     -3.91623      4.34724
Au      4.01849      2.07172      3.79246
Au     -0.27166     -5.43053      2.30514
Au     -0.39595      2.28978      5.40909
Au      3.38259      4.26080      2.27457
Au     -0.86244     -5.81310     -0.39434
Au      1.56502     -1.58960      5.44679
Au     -1.09906     -2.01113      5.42942
Au      1.72195     -5.60929      0.49670
Au      3.83891     -1.33723     -4.27076
Au      3.92928     -0.56077      4.37506
Au      1.92251      5.56106      0.41660
Au      2.00962      1.07011      5.45044
Au      3.17083     -3.18699      3.81849
Au      1.74627      3.60567      4.31727
