# Supplementary material for: Chiral symmetry breaking yields the I-Au60 perfect golden shell of singular rigidity
Source: Nat Commun. 2018 Aug 22;9:3352. doi: 10.1038/s41467-018-05215-3 (PMC6105599; doi:10.1038/s41467-018-05215-3)
Supplement: Supplementary file 17 — Supplementary Data 3 [file 41467_2018_5215_MOESM17_ESM.txt]

72

Au      0.87579      3.98012      4.45201
Au      4.00769      0.37218      4.49857
Au      4.56940      3.68986      1.39016
Au      0.51738      6.00083      0.35655
Au     -2.09660      5.50116      1.31518
Au     -3.52205      2.11498      4.41394
Au      1.54493     -3.72162      4.48948
Au      4.90808     -3.21207      1.42239
Au      5.86263      1.36362      0.42963
Au      5.51593     -0.68760      2.35095
Au      5.54980      0.74462     -2.23935
Au     -1.00442      4.48726     -3.91285
Au     -3.98426      4.51131     -0.43518
Au     -1.87557      4.25192      3.84478
Au      2.35575      5.06112      2.29591
Au      1.01615      5.48501     -2.30576
Au     -5.54511      2.35211      0.31116
Au     -5.87932     -0.27719      1.30141
Au     -3.10926     -2.64298      4.43732
Au     -1.55317     -5.66073      1.36710
Au      3.10189     -5.15317      0.42914
Au      1.02521     -5.47144      2.32549
Au      2.44510     -5.03261     -2.24631
Au      3.99231      2.36834     -3.85093
Au      3.05974      5.18723     -0.36710
Au      3.42353      3.07890      3.90579
Au      2.01438     -1.21253      5.55704
Au      4.62718     -3.63905     -1.29759
Au      3.52388     -3.03850     -3.83318
Au      2.10684      1.23644     -5.51438
Au     -2.34733      0.17151     -5.55598
Au     -4.89308      2.63608     -2.35267
Au     -3.05097      2.62057     -4.50127
Au     -5.86201      0.22878     -1.41938
Au     -2.44898     -0.18960      5.50664
Au      1.76290      1.60762      5.54327
Au      4.89844      3.26197     -1.32328
Au     -0.50653      2.32265     -5.54699
Au     -4.56486      0.38733     -3.93111
Au     -5.51644     -2.39834     -0.42178
Au     -4.63086     -0.42364      3.83665
Au     -4.08704      3.83026      2.23516
Au     -3.94967     -4.54252      0.35652
Au     -4.91008     -2.67650      2.25388
Au     -4.01068     -3.86570     -2.31630
Au      5.88086     -1.30189     -0.31213
Au      3.94488     -2.32604      3.93306
Au     -0.58932     -2.32252      5.53528
Au     -2.01974     -5.51418     -1.35606
Au     -1.76407     -4.26441     -3.88222
Au      1.88166     -1.58482     -5.50486
Au      1.59327      3.74215     -4.45924
Au     -1.58193      5.65412     -1.39895
Au     -0.99571      2.23897      5.51118
Au     -1.03500     -4.49006      3.89090
Au      0.58137     -5.99201     -0.34619
Au      0.99660     -3.96425     -4.43085
Au      4.09326     -0.32842     -4.41564
Au     -0.87058     -2.24318     -5.53069
Au     -3.41994     -2.14275     -4.48371
Au     -3.60651     -4.95823      3.04881
Au      0.05920     -6.13614     -3.03808
Au      5.86654     -1.87482     -2.99820
Au      3.60739      4.96478     -3.04835
Au     -3.59545      4.93070     -3.12067
Au     -5.86432      1.88170      2.99822
Au     -0.06450      0.03005      6.85041
Au      5.79074      1.93548      3.11419
Au     -0.05616      6.14207      3.03786
Au      0.06615     -0.02478     -6.85034
Au      3.59681     -4.92597      3.12040
Au     -5.78915     -1.93080     -3.11371
