# Supplementary material for: Chiral symmetry breaking yields the I-Au60 perfect golden shell of singular rigidity
Source: Nat Commun. 2018 Aug 22;9:3352. doi: 10.1038/s41467-018-05215-3 (PMC6105599; doi:10.1038/s41467-018-05215-3)
Supplement: Supplementary file 18 — Supplementary Data 4 [file 41467_2018_5215_MOESM18_ESM.txt]

60

Au     -4.45003     -2.26330      1.89390
Au      0.02738     -3.01333     -3.48686
Au      2.41495     -0.75685      1.49229
Au      4.33044      1.67260      1.93083
Au      4.65507     -2.44786      1.78285
Au     -4.58923     -0.08456      0.04394
Au     -1.39274     -4.16848     -1.31680
Au      3.89158     -2.80182     -0.85301
Au      3.94302     -0.52099     -2.73999
Au     -2.14445      1.79625      4.21489
Au     -2.27713      1.89738     -3.52888
Au      2.50278      1.81260     -3.57099
Au     -2.19478      4.12680     -1.88522
Au      0.16069     -2.61400      5.41291
Au      0.22467      1.19650      5.54075
Au      1.45071     -4.22354     -1.35183
Au      2.48014      3.77871      2.29311
Au      0.15216     -0.74321      3.30452
Au     -2.15667      1.61374     -0.25424
Au     -3.92447     -0.34656      3.82032
Au     -3.77982     -0.38495     -2.66219
Au      2.19600     -0.70490      5.51885
Au      2.82414     -3.00187     -3.40366
Au      1.49405     -0.73246     -4.27015
Au      2.50150      4.05057     -1.94274
Au      4.26148     -0.46896      3.67550
Au     -2.16161     -0.66773      1.56009
Au     -2.28452     -2.72295      3.80348
Au      0.17395      3.35552      0.08571
Au      0.22812      3.30075      3.82394
Au     -2.05403      3.83493      2.35542
Au      0.08587     -2.35659      0.83775
Au      4.82751     -0.25917     -0.05151
Au     -1.80552     -0.64477      5.59300
Au      4.29150      3.83444      0.19057
Au      2.54017     -2.81049      3.73824
Au      1.50988     -1.16795     -1.30546
Au     -2.30455     -3.99605      1.35404
Au     -2.76446     -2.90225     -3.34061
Au      2.42886     -4.08999      1.29416
Au     -1.34554     -1.11462     -1.26987
Au      0.02842     -5.42481      0.69566
Au      0.11661      1.21621     -1.98222
Au      0.13258      3.71899     -3.39222
Au      0.09455      1.52942     -5.01356
Au      4.72286      1.98744     -1.82240
Au      2.44044      1.53830     -0.30832
Au      0.08955     -4.12900      3.12615
Au     -3.76867     -2.66297     -0.76295
Au     -3.92589      3.93854      0.30838
Au      2.56918      1.73011      4.14268
Au     -4.45153      2.14951     -1.73663
Au     -3.97558      1.78232      2.05831
Au      0.14432      0.71831      0.96828
Au     -1.37024     -0.68204     -4.23854
Au      0.23557      7.66832      0.45009
Au      0.23095      5.44919      2.13271
Au      0.18101      5.73424     -1.56864
Au      2.32927      5.78534      0.28643
Au     -1.91030      5.83879      0.34793
