# Supplementary material for: Chiral symmetry breaking yields the I-Au60 perfect golden shell of singular rigidity
Source: Nat Commun. 2018 Aug 22;9:3352. doi: 10.1038/s41467-018-05215-3 (PMC6105599; doi:10.1038/s41467-018-05215-3)
Supplement: Supplementary file 19 — Supplementary Data 5 [file 41467_2018_5215_MOESM19_ESM.xlsx]

## Sheet: Sheet1
C1 –Au60					I–Au60					I–Au72
18.29	55.55	80.98	121.31		17.77	50.16	85.3	136.2		23.07	51.97	71.63	111.12	160.76
22.77	56.01	81.07	122.03		19.92	50.49	86.25	136.88		24.78	52.21	71.88	111.15	160.94
24.44	56.72	81.97	123.58		21.9	50.9	86.27	137.14		26.15	52.49	72.56	111.36	161.07
25.24	57.1	82.58	125.14		23.53	51.38	87.09	137.76		27.81	52.63	75.35	112	161.12
26.26	57.7	83.41	126.54		23.91	51.61	87.39	138.16		27.87	53.19	75.7	112.18	161.51
28.8	58.33	84.06	127.16		25.23	51.85	87.81	143.4		28.87	53.48	75.83	112.6	164.58
30.27	58.54	85.06	127.8		26.83	52.07	88.67	144.44		30.79	54.07	76.32	112.81	164.73
32.1	58.93	86.18	129.47		27.47	52.36	88.79	145.17		31.42	54.35	77.13	112.99	165.13
32.86	59.79	86.77	130.09		27.94	52.92	97.16	146.42		32.22	54.52	78.07	113.36	165.28
34.06	60.23	87.78	131.17		28.58	53.54	97.41	146.58		32.42	54.63	78.63	115.89	165.41
35.01	60.63	89.17	131.7		29.24	53.78	97.68	146.91		33.7	55.13	79.21	116.51	165.69
35.18	61.12	90.32	133.19		29.92	54.03	98.19	147.58		33.86	55.4	79.81	117.06	165.81
36.92	61.42	91.57	134.49		31.35	54.62	98.83	150.04		34.83	55.49	85.07	121.9	166.15
37.17	62.47	92.92	134.97		32.2	54.86	99.93	151.09		35.7	55.85	85.8	122.2	168.73
38.46	62.72	94.03	137.27		32.54	55.46	100.64	151.17		36.22	55.94	86.39	122.33	168.85
38.9	63.05	94.18	137.59		33.98	55.65	101.14	151.59		36.37	56.2	87.46	122.66	169.23
39.71	63.54	95.22	139.22		34	55.85	103.31	157.77		37.15	56.62	88.46	122.79	169.32
40.1	64.37	95.82	139.42		34.83	56.61	104.01	158.05		37.88	56.68	89.23	127.33	169.57
41.45	64.61	96.75	139.81		36	60.31	104.28	158.35		38.14	57.1	89.74	127.58	169.61
42.14	65.42	97.48	142.45		37.07	60.49	110.66	158.4		39.81	57.35	90.49	127.76	169.93
42.49	66.32	98.57	145.11		37.43	61.58	111.85	158.53		40.64	57.37	91.12	128.04	170.28
43.39	66.5	99	146.23		38.37	62.12	112.06	158.81		42.05	58.34	91.31	128.96	171.33
43.67	67.38	100.03	147.06		39.39	62.6	112.49	159.13		42.67	58.73	91.98	129.54	171.4
44.74	67.87	100.14	147.62		39.89	63.08	112.82	159.52		43.36	58.98	92.2	129.95	171.79
45.68	68.08	101.61	149.02		40.15	63.36	113.72	169.03		43.66	59.44	93.26	141.07	171.96
46.15	68.32	102.38	150.26		40.68	65.86	113.89	169.35		43.84	59.99	96.33	141.55	177.24
46.68	68.73	103.19	150.9		41.1	69.41	114.7	169.56		44.91	60.96	96.81	141.71	177.56
47.13	69.42	105.95	151.14		41.68	69.86	124.43	169.84		45.48	61.58	97.12	142.04	178.1
47.44	70.4	106.46	152.58		43.2	70.42	124.54	183.58		45.9	61.89	97.43	142.33	178.21
47.99	70.66	106.57	153.43		43.71	71.13	125.5	183.95		46.69	62.3	97.89	144.42	179.42
48.74	71.07	108.07	153.76		44.18	74.51	125.86	184.18		46.85	62.97	98.3	144.59	179.56
49.16	71.62	108.47	155.15		44.6	74.98	127.46	184.5		47.15	63.2	99.06	144.8	179.79
49.56	72.11	109.58	155.93		44.72	75.53	127.57	184.67		47.37	63.48	99.32	144.87	180.03
50.14	72.85	110.69	157.44		45.33	79.14	128.08	185.2		48.73	64.42	99.64	150.89	180.06
50.33	73.45	112.61	159.04		45.91	79.95	128.66	185.45		48.99	64.69	99.75	151.08	180.37
50.86	75.13	113.33	160.15		46.21	80.19	129.91	185.58		49.68	65.24	100.04	151.15	180.66
51.59	76.03	113.74	161.21		46.6	80.56	130.13	185.78		49.86	65.79	100.49	151.29	180.9
52.65	76.52	115.72	161.93		47.26	80.99	130.48	185.9		49.94	67.62	100.65	151.79	180.98
53.08	77.76	116.64	164.13		48.11	81.49	130.79	186.07		50.36	68	100.98	156.85
53.64	78.11	117.23	166.52		48.81	82.4	131.12	186.68		50.82	68.4	106.12	157.1
54.4	78.87	117.87	168.19		48.9	82.84	134.3	186.89		51.28	69.65	109.2	157.5
54.84	79.84	120.08	173.72		49.18	84.11	134.59	187.25		51.58	70.11	109.55	160.36
55.04	80.17	120.51	175.54		50.02	84.8	134.98	187.38		51.79	70.49	109.79	160.56
			178					187.6
			180.83					188.16
